# Supplementary material for: The genetic study utility of a hexaploid wheat DH population with non-recombinant A- and B-genomes
Source: Springerplus. 2013 Mar 25;2:131. doi: 10.1186/2193-1801-2-131 (PMC3618880; doi:10.1186/2193-1801-2-131)
Supplement: Supplementary file 1 — Additional file 1: Table S1: Marker information used for linkage group construction. (XLS 286 KB) [file 40064_2013_193_MOESM1_ESM.xls]

## Sheet: Table S1
Name of marker	Kosambi	Chromosome	SynDH3-5	SynDH3-6	SynDH3-7	SynDH3-8	SynDH3-9	SynDH3-10	SynDH3-13	SynDH3-14	SynDH3-15	SynDH3-16	SynDH3-17	SynDH3-18	SynDH3-19	SynDH3-20	SynDH3-21	SynDH3-22	SynDH3-23	SynDH3-25	SynDH3-26	SynDH3-27	SynDH3-28	SynDH3-30	SynDH3-31	SynDH3-32	SynDH3-33	SynDH3-34	SynDH3-35	SynDH3-36	SynDH3-37	SynDH3-38	SynDH3-39	SynDH3-40	SynDH3-41	SynDH3-42	SynDH3-43	SynDH3-44	SynDH3-45	SynDH3-46	SynDH3-47		Signif.
Xgpw7082	0	1D	B	A	B	B	B	B	B	B	A	B	A	-	A	A	A	A	B	A	B	-	A	B	B	A	-	B	A	-	B	B	A	A	B	-	B	A	A	A	-		-
wPt-0786	3.45	1D	B	A	B	B	-	B	B	B	-	B	-	B	A	A	-	A	B	B	B	A	A	B	B	A	A	B	A	B	B	B	A	A	B	A	B	A	A	A	A		-
wPt-7828	6.31	1D	B	A	B	B	B	B	B	B	B	B	A	B	A	A	B	A	B	B	B	A	A	B	B	A	A	B	B	B	B	B	A	A	B	A	B	A	A	A	A		-
Xcfd61	9.02	1D	B	A	B	B	A	B	B	B	-	B	A	B	A	A	B	A	B	-	B	A	A	B	B	A	A	B	B	B	B	B	A	A	B	A	B	A	A	A	A		-
Xcfd15	9.02	1D	B	A	B	B	A	B	B	B	A	B	A	B	A	A	B	A	B	-	B	A	A	B	B	A	A	B	B	B	B	B	A	A	B	A	B	A	A	A	A		-
Xgpw7109	9.02	1D	B	A	B	B	A	B	B	B	-	B	A	B	A	A	B	A	B	-	B	A	A	-	B	A	A	B	B	B	-	B	A	A	B	A	B	A	A	A	A		-
Xgwm337	23.71	1D	B	A	B	B	A	B	B	B	-	B	B	B	B	A	B	A	A	A	B	A	A	B	B	A	A	B	B	B	A	A	A	A	B	A	B	B	A	A	A		-
rPt-4471	23.71	1D	B	A	B	B	A	B	B	B	B	B	B	B	B	A	B	A	A	-	B	A	A	B	B	A	A	B	B	B	A	A	A	A	B	A	B	B	A	A	A		-
wPt-0413	23.71	1D	B	A	B	B	A	B	B	B	B	B	B	B	B	A	B	A	A	B	B	A	A	B	B	A	A	B	B	B	A	A	A	A	B	A	B	B	A	A	A		-
wPt-668040	23.71	1D	B	A	B	B	-	B	B	B	B	B	B	B	B	A	B	A	A	B	B	A	A	B	B	A	A	B	B	B	A	A	A	A	B	A	B	B	A	A	A		-
Xcfd83	26.57	1D	B	A	B	B	B	B	B	B	B	B	B	B	B	A	B	A	A	B	B	A	A	B	B	-	A	B	B	B	A	-	A	B	-	A	B	B	A	A	A		-
Xbarc99	29.43	1D	B	A	B	B	A	B	B	B	B	B	B	B	B	A	B	A	A	-	B	A	A	B	B	A	A	B	B	B	A	A	A	B	B	A	B	B	A	A	A		-
wPt-671652	32.07	1D	B	A	B	B	A	B	B	B	B	B	B	B	B	A	B	A	A	B	B	A	A	B	B	A	A	A	B	B	A	A	A	B	B	A	B	B	A	A	A		-
wPt-731656	32.07	1D	B	A	B	B	A	B	B	B	B	B	B	B	B	A	B	A	A	B	B	A	A	B	B	A	A	A	B	B	A	A	A	B	B	A	B	B	A	A	A		-
wPt-8854	45.18	1D	B	A	B	A	A	B	B	B	B	B	B	A	B	A	B	A	A	A	B	A	A	B	B	A	A	A	A	B	A	A	A	A	B	A	B	B	A	A	A		-
Xgpw357	45.18	1D	B	-	B	A	A	B	B	B	-	B	B	A	B	A	B	A	A	-	B	A	A	B	B	A	A	A	A	B	A	A	A	A	B	A	B	B	A	A	A		-
Xwmc36	48.22	1D	B	A	B	A	A	B	B	B	B	B	B	A	B	A	B	A	B	B	B	A	A	B	B	A	A	A	A	B	A	A	A	A	-	A	B	-	A	A	-		-
wPt-732357	48.22	1D	B	A	B	A	A	B	B	B	B	B	B	A	B	A	B	A	B	-	B	A	A	B	B	A	A	A	A	B	A	A	A	A	B	A	B	B	A	A	A		-
Xgwm642	50.92	1D	-	A	B	A	A	A	B	B	B	B	B	A	B	A	B	A	B	A	B	A	A	B	B	A	A	A	A	B	A	A	A	A	B	A	B	B	A	A	A		-
wPt-732602	50.92	1D	A	A	B	A	A	A	-	B	B	B	B	A	B	A	B	A	B	A	B	A	A	B	B	A	A	A	A	B	A	A	A	A	B	A	-	B	A	A	A		-
wPt-732601	50.92	1D	A	A	B	A	A	A	-	B	B	B	B	A	B	A	B	A	B	A	B	A	A	B	B	A	A	A	A	B	A	A	A	A	B	A	B	-	A	A	A		-
wPt-732556	50.92	1D	A	A	B	A	A	A	B	B	B	B	B	A	B	A	B	A	B	A	B	-	A	B	B	A	A	A	A	B	A	A	A	A	B	A	B	A	A	A	A		-
Xcfd27	50.92	1D	A	A	B	A	A	A	B	B	B	B	B	A	B	A	B	A	B	A	B	A	A	B	B	A	A	A	A	B	A	A	A	A	B	A	B	A	A	A	A		-
wPt-8678	56.07	1D	A	A	B	A	A	A	A	B	B	B	B	A	B	A	B	A	B	B	B	A	A	B	B	A	A	A	A	B	A	A	A	A	B	A	B	A	A	A	A		-
wPt-7278	56.07	1D	A	A	B	A	A	A	A	B	B	B	B	A	B	A	B	A	B	B	B	A	A	B	B	A	A	A	A	B	A	A	A	A	B	A	B	A	A	A	A		-
wPt-7980	56.07	1D	A	A	B	A	A	A	A	B	B	B	-	A	B	A	B	A	B	B	B	A	A	B	B	A	A	A	A	B	A	-	A	A	B	A	B	A	A	A	A		-
wPt-665567	56.07	1D	A	A	B	A	A	A	A	B	-	B	B	A	B	A	B	A	B	B	B	A	A	B	B	A	A	A	A	B	A	A	A	A	B	A	B	A	A	A	A		-
wPt-741730	56.07	1D	A	A	B	A	A	A	A	B	B	B	B	A	B	A	B	A	B	B	B	A	A	B	B	A	A	A	A	B	A	A	A	A	B	A	B	A	A	A	A		-
Xgdm126	64.25	1D	A	A	B	A	B	-	A	B	B	B	B	A	B	A	B	A	B	-	A	A	A	B	A	A	A	A	A	B	A	A	A	A	B	A	B	A	A	A	A		-
wPt-3684	81.58	1D	A	A	A	A	-	A	A	A	A	B	A	A	B	A	B	A	B	B	A	A	A	B	A	B	A	A	A	B	A	B	A	A	B	A	B	A	A	A	A		**
wPt-666297	84.28	1D	A	A	A	A	-	A	A	A	A	B	-	A	B	A	B	A	B	B	A	A	A	B	A	B	A	A	B	B	A	B	A	A	B	A	B	A	A	A	A		*
wPt-667516	89.71	1D	A	A	A	A	-	A	A	A	A	B	B	A	B	A	B	A	B	A	A	A	A	B	A	B	A	A	B	B	A	A	A	A	B	A	B	A	A	A	A		**
wPt-666811	89.71	1D	A	A	-	A	-	A	A	A	A	B	B	A	B	A	B	A	B	A	A	A	A	B	A	B	A	A	B	B	A	A	A	A	B	A	B	A	A	A	A		*
wPt-666641	92.84	1D	A	A	A	A	B	A	A	A	A	B	B	A	B	A	B	A	-	A	A	A	A	-	A	-	A	A	B	-	A	-	A	A	A	A	B	A	A	A	A		****
Xwmc609	101.75	1D	A	A	A	A	B	B	A	A	A	B	B	A	B	A	B	A	B	A	A	A	A	B	A	B	A	A	B	B	A	B	B	A	A	A	B	A	B	A	A		-
wPt-8454	112.74	1D	A	A	A	A	-	B	A	A	A	B	B	A	B	A	B	A	-	A	B	A	A	B	A	B	B	A	B	B	B	B	B	A	A	A	B	A	B	A	B		-
wPt-665360	118.32	1D	A	A	A	A	B	B	A	A	-	B	B	A	B	A	A	A	A	A	B	A	A	B	A	B	B	A	B	B	B	B	B	B	A	A	B	A	B	A	B		-
wPt-671947	118.32	1D	A	A	A	A	B	B	A	A	-	B	B	A	B	A	A	A	A	A	B	-	A	B	A	B	B	A	B	B	B	B	B	B	A	A	B	A	B	A	B		-
wPt-731206	118.32	1D	A	A	A	A	-	-	A	A	-	B	-	A	B	A	A	A	A	-	B	-	A	B	A	B	B	A	B	B	B	B	B	B	A	A	-	A	B	A	B		-
wPt-730718	118.32	1D	A	A	A	A	B	B	A	A	B	B	-	A	B	A	A	A	A	B	B	A	A	B	A	B	B	A	B	B	B	B	B	B	A	A	B	A	B	A	B		-
wPt-729788	118.32	1D	A	A	A	A	B	B	A	A	-	B	B	A	B	A	A	A	A	B	B	A	A	B	A	B	B	A	B	B	B	B	B	B	A	A	B	A	B	A	B		-
wPt-7057	118.32	1D	A	A	A	A	B	B	A	A	A	B	B	A	B	A	A	A	A	B	B	A	A	B	A	B	B	A	B	-	B	B	B	B	A	A	B	A	B	A	B		-
wPt-4687	118.32	1D	A	A	A	A	B	B	A	A	A	B	-	A	B	A	A	A	A	B	B	A	A	B	A	B	B	A	B	B	B	B	B	B	A	A	B	A	B	A	B		-
wPt-8545	118.32	1D	A	A	A	A	B	B	A	A	-	B	B	A	B	A	A	A	A	B	B	A	A	B	A	B	B	A	B	B	B	B	B	B	A	A	B	A	B	A	B		-
wPt-666963	118.32	1D	A	A	A	A	B	B	A	A	-	B	B	A	B	A	A	A	A	B	B	A	A	B	A	B	B	A	B	B	B	B	B	B	A	A	B	A	B	A	B		-
wPt-730066	118.32	1D	A	A	A	A	B	B	A	A	A	B	B	A	B	A	A	A	A	B	B	A	A	B	A	B	B	A	B	B	B	B	B	B	A	A	B	A	B	A	B		-
wPt-668079	120.88	1D	A	A	A	A	B	B	A	A	A	B	B	A	B	A	A	A	B	B	B	A	A	B	A	B	B	A	B	B	B	B	B	B	A	A	B	A	B	A	B		-
wPt-665749	120.88	1D	A	A	A	A	B	B	A	A	A	B	B	A	B	A	A	A	B	B	B	A	A	B	A	B	B	-	B	B	B	B	B	B	A	A	B	A	B	A	B		-
wPt-731020	120.88	1D	A	A	A	A	B	B	A	A	A	B	B	A	B	A	A	A	B	-	B	A	A	B	A	B	B	-	B	B	B	B	B	B	A	A	B	A	B	A	B		-
wPt-732575	120.88	1D	A	A	A	A	-	B	A	A	A	B	B	A	B	A	A	A	B	-	B	A	A	B	A	B	B	A	B	B	B	B	B	B	A	A	B	A	B	A	B		-
wPt-730513	126.31	1D	A	A	A	A	B	B	A	A	A	B	B	A	B	A	B	A	B	A	B	A	A	B	A	B	B	A	B	B	B	B	B	A	A	A	B	A	B	A	B		-
wPt-665912	126.31	1D	A	A	A	A	-	B	A	A	A	B	B	A	B	A	B	A	B	A	B	A	A	B	A	B	B	A	B	B	B	B	B	A	A	A	B	A	B	A	B		-
wPt-732234	126.31	1D	A	A	A	A	B	B	A	A	A	B	B	A	B	A	B	A	B	-	B	A	A	B	A	B	B	A	B	B	B	B	B	A	A	A	-	A	B	A	B		-
Xcfd282	137.61	1D	A	A	A	A	B	B	A	A	-	B	B	A	B	A	B	A	B	B	B	A	A	B	A	B	B	A	B	B	A	A	A	A	A	A	A	A	A	A	B		-
wPt-733685	0	2D1	A	B	B	B	B	B	A	B	B	B	B	A	B	A	B	B	B	B	B	B	B	A	B	A	B	A	B	B	A	A	A	A	B	A	A	A	B	B	A		-
wPt-731516	0	2D1	A	B	B	B	B	B	A	B	B	B	B	A	B	A	B	B	B	B	B	B	B	A	B	A	B	A	B	B	A	A	A	A	B	A	A	A	B	B	A		-
wPt-2330	2.63	2D1	A	B	B	B	B	B	A	B	-	B	B	A	B	A	B	B	B	B	B	B	B	A	B	A	B	A	B	B	A	A	A	A	B	A	A	B	B	B	A		-
W2I	8.54	2D1	A	B	B	B	B	B	A	B	B	B	B	A	A	A	B	B	B	A	B	B	B	A	B	A	B	A	B	B	A	-	A	A	-	-	A	B	-	B	A		-
wPt-667978	18.03	2D1	A	B	-	B	B	B	A	B	B	B	B	A	-	B	B	B	B	-	B	B	B	A	B	B	B	B	B	B	A	A	A	A	B	A	A	B	B	B	A		*
Xgdm77	20.89	2D1	A	B	B	B	-	B	A	B	A	B	B	A	B	B	B	B	B	-	B	B	B	A	B	B	B	B	B	B	A	A	A	A	B	A	A	B	B	B	A		*
wPt-6867	26.63	2D1	A	B	-	B	B	B	A	B	-	B	B	A	B	B	B	B	B	A	B	B	B	B	B	B	A	B	B	B	A	A	A	A	B	A	A	B	B	B	A		*
Xcfd53	29.34	2D1	A	B	A	B	B	B	A	B	B	B	B	A	B	B	B	B	B	B	B	B	B	B	B	B	A	B	B	B	A	A	A	A	B	A	A	B	B	B	A		*
wPt-0447	32.04	2D1	A	B	-	B	B	B	A	B	-	B	B	A	B	B	B	B	B	A	B	B	B	B	B	B	A	B	B	B	A	A	A	A	B	A	A	B	B	B	A		*
Xgwm261	37.78	2D1	-	B	B	B	B	B	A	B	B	B	B	A	B	-	B	B	B	A	B	B	B	B	B	B	A	B	B	B	A	B	A	A	A	A	A	B	B	B	A		*
Xgwm484	0	2D2	A	A	A	B	A	B	B	B	A	B	A	B	B	B	B	B	B	-	A	B	B	B	B	B	A	B	A	B	B	A	A	A	B	B	-	B	B	B	A		-
wPt-667584	11.3	2D2	A	A	A	B	A	B	B	B	-	B	A	A	B	B	A	A	B	A	A	B	B	B	B	B	A	A	A	B	B	A	A	A	B	B	B	B	B	B	A		-
wPt-0298	11.3	2D2	A	A	-	B	A	B	B	B	-	B	A	A	B	B	A	A	B	A	A	B	B	B	B	B	A	A	A	B	B	A	A	A	B	B	B	B	B	B	A		-
wPt-731148	11.3	2D2	A	A	-	B	A	B	B	B	-	B	A	A	B	B	A	A	B	A	A	B	B	B	B	B	A	A	A	B	B	A	A	A	B	B	B	B	B	B	A		-
wPt-3677	16.72	2D2	A	A	A	B	A	A	B	B	A	B	A	B	B	B	A	A	B	A	A	B	B	B	B	B	A	A	A	B	B	A	A	A	B	B	B	B	B	B	A		-
wPt-666656	16.72	2D2	A	A	A	B	-	A	B	B	A	B	A	B	B	B	A	A	B	A	A	B	B	B	B	B	A	A	A	B	B	A	A	A	B	B	B	B	B	B	A		-
Xgwm157	16.72	2D2	A	A	A	B	A	A	B	B	A	B	A	B	B	B	A	A	B	A	A	B	B	B	B	B	A	A	A	B	B	A	A	A	B	B	B	B	B	B	-		-
wPt-2652	16.72	2D2	A	A	-	B	A	A	B	B	A	B	-	B	B	B	A	A	B	A	A	B	B	B	B	B	A	A	A	B	B	A	A	A	B	B	B	B	B	B	A		-
wPt-0936	16.72	2D2	A	A	-	B	A	-	B	B	-	B	A	B	B	B	A	A	B	A	A	-	B	B	B	B	A	A	A	B	B	A	A	A	B	B	B	B	B	B	A		-
wPt-733025	16.72	2D2	A	A	-	B	-	A	B	B	B	B	A	B	B	B	A	A	B	A	A	B	B	B	B	B	A	A	A	B	B	A	A	A	B	B	B	B	B	B	A		-
Xgwm539	19.43	2D2	A	A	B	B	A	A	B	B	B	B	A	B	B	B	A	A	B	A	A	B	B	B	B	B	A	A	A	B	B	A	A	A	B	B	B	B	A	B	A		-
wPt-666518	19.43	2D2	A	A	B	B	A	A	B	B	-	B	A	B	B	B	A	A	B	A	A	B	B	B	B	B	A	A	A	B	B	A	A	A	B	B	B	B	A	B	A		-
wPt-732942	19.43	2D2	A	A	B	B	A	A	-	B	-	B	A	B	B	B	A	A	B	A	A	B	B	B	B	B	A	A	A	B	B	A	A	A	B	B	B	B	A	B	A		-
wPt-3692	19.43	2D2	A	A	-	B	A	A	B	B	-	B	A	B	B	B	A	A	B	A	A	B	B	B	B	B	A	A	A	B	B	A	A	A	B	B	B	B	A	B	A		-
wPt-730568	24.86	2D2	A	A	-	B	A	A	B	B	-	B	A	B	B	B	A	A	B	A	A	B	B	B	B	B	A	A	A	B	B	A	A	B	B	B	A	B	A	B	A		-
Xcfd233	24.86	2D2	A	A	-	B	A	A	B	B	-	B	A	B	B	B	A	A	B	A	A	B	B	B	B	B	A	A	A	B	B	A	A	B	B	B	A	B	A	B	A		-
Xwmc41	39.12	2D2	A	A	-	B	A	A	B	B	B	-	B	B	A	B	A	A	B	A	A	B	B	B	A	B	B	A	A	B	B	B	A	B	B	B	A	B	A	B	A		-
wPt-667406	41.9	2D2	A	A	B	B	-	A	B	B	B	B	B	B	A	B	A	A	B	A	A	B	B	B	A	B	B	A	A	B	B	B	B	B	B	B	A	B	A	B	A		-
Xcfd44	69.36	2D2	A	A	A	B	A	B	B	A	A	B	B	B	A	B	A	A	A	A	A	B	B	B	A	B	B	A	B	B	A	-	-	B	-	-	-	B	A	-	B		-
wPt-671669	85.53	2D2	A	A	A	B	A	B	B	A	-	B	B	B	A	B	A	A	A	B	A	A	B	A	A	B	A	A	B	B	A	B	B	B	B	A	A	A	A	B	B		-
Xgdm93	88.39	2D2	-	B	A	B	-	B	B	A	B	B	B	B	A	B	A	A	A	B	A	A	B	A	A	B	A	A	B	B	A	B	-	B	B	A	A	A	A	B	B		-
wPt-6452	93.97	2D2	A	B	A	B	A	B	B	A	B	B	B	B	A	B	A	A	A	B	A	A	B	A	A	B	A	A	B	B	A	B	B	A	B	A	A	A	A	A	B		-
wPt-667266	93.97	2D2	A	-	A	B	A	B	B	A	B	B	-	B	A	B	A	A	A	B	A	A	B	A	A	B	A	A	B	B	A	B	B	A	B	A	A	A	A	A	B		-
Xcfd161	96.67	2D2	A	B	A	B	A	B	B	A	B	B	B	A	A	B	A	A	A	B	A	A	B	A	A	B	A	A	B	B	A	B	B	A	B	A	A	A	A	A	B		-
wPt-1301	96.67	2D2	A	B	A	B	A	B	B	A	B	B	B	A	A	B	A	A	A	B	A	A	B	A	A	B	A	A	B	B	A	B	B	A	B	A	A	A	A	A	B		-
wPt-732052	96.67	2D2	A	B	A	B	A	B	B	A	B	B	B	A	A	B	A	A	A	B	A	A	B	A	A	B	A	A	B	B	A	B	B	A	B	A	A	A	A	A	B		-
wPt-665836	96.67	2D2	A	B	A	B	A	B	B	A	B	B	B	A	A	B	A	A	A	B	A	A	B	A	A	B	A	A	B	B	A	B	B	A	-	A	A	A	A	A	B		-
wPt-730677	96.67	2D2	A	B	A	B	A	B	B	A	B	B	B	A	A	B	A	A	A	B	A	A	B	A	A	B	A	A	B	B	A	B	B	A	B	A	A	A	A	A	B		-
Xgwm382	99.31	2D2	A	B	A	B	A	B	B	A	B	B	B	A	A	B	A	A	A	B	A	A	A	A	A	B	-	A	B	B	A	B	B	A	B	A	A	A	A	A	B		-
Xgwm320	102.54	2D2	-	-	A	-	A	-	B	A	B	B	A	A	-	-	A	A	A	B	A	A	-	A	A	B	A	A	B	B	A	B	B	A	B	A	A	A	A	A	B		-
wPt-733725	109.25	2D2	A	B	A	B	-	B	B	A	B	B	A	A	A	B	B	A	A	B	A	A	B	A	A	B	A	-	B	B	A	B	B	A	B	A	A	A	A	A	A		-
wPt-0153	109.25	2D2	A	B	A	B	B	B	B	A	B	B	A	A	A	B	B	A	A	B	A	-	B	A	A	B	A	A	B	B	A	B	B	A	B	A	A	A	A	A	A		-
wPt-667765	109.25	2D2	A	B	A	B	-	B	B	A	B	B	A	A	A	B	B	A	A	B	A	A	B	A	A	B	A	A	B	B	A	B	B	A	B	A	A	A	A	A	A		-
wPt-732666	117.43	2D2	A	B	B	B	A	B	B	B	B	B	A	A	A	B	B	A	B	B	A	A	B	A	A	B	A	A	-	B	A	B	B	A	B	A	A	A	A	A	A		-
wPt-743307	120.06	2D2	A	A	B	B	A	B	B	B	B	B	A	A	A	B	B	A	B	B	A	A	B	A	A	B	A	A	B	B	A	B	B	A	B	A	A	A	A	A	A		-
wPt-733412	0	3D1	B	B	A	B	A	A	A	B	B	B	B	B	A	A	A	B	A	B	A	A	B	B	B	B	A	B	B	B	B	B	B	B	B	B	B	B	A	A	A		-
wPt-743515	5.28	3D1	B	B	B	B	A	A	A	B	B	B	B	B	B	A	A	B	A	-	A	A	B	B	B	B	A	B	B	B	B	B	B	B	B	B	B	B	A	A	A		*
wPt-9810	5.28	3D1	B	B	B	B	-	A	A	B	B	B	B	B	B	A	-	B	A	-	A	A	B	B	B	B	A	B	B	B	B	B	B	-	B	B	B	B	A	A	A		*
wPt-741252	5.28	3D1	B	B	B	B	-	A	A	B	B	B	B	B	B	A	A	B	A	A	A	-	B	B	B	B	A	B	B	B	B	B	B	B	B	B	B	B	A	A	A		*
Xgwm71	8.06	3D1	B	B	B	B	A	A	-	B	B	B	B	B	B	A	A	B	A	A	A	A	B	B	B	B	A	B	B	B	B	B	B	B	B	B	B	B	A	A	B		**
wPt-666738	10.77	3D1	B	B	-	B	A	A	A	A	B	B	B	B	B	A	A	B	A	A	A	A	B	B	B	B	A	B	B	B	B	B	B	B	B	B	B	B	A	A	B		-
wPt-740665	10.77	3D1	B	B	-	B	A	A	A	A	B	B	B	B	B	A	A	B	A	A	A	A	B	B	B	B	A	B	B	B	B	B	B	B	B	B	B	B	A	A	B		-
wPt-740703	10.77	3D1	B	B	-	B	-	A	A	A	B	B	B	B	B	A	A	B	A	A	A	A	B	B	B	B	A	B	B	B	B	B	B	B	B	B	B	B	A	A	B		*
wPt-729808	10.77	3D1	B	B	A	B	A	A	A	A	B	B	B	B	B	A	A	B	A	A	A	A	B	B	B	-	A	B	B	B	B	B	B	B	B	B	B	B	A	A	B		-
wPt-741820	10.77	3D1	B	B	-	B	-	A	A	A	B	B	B	B	B	A	A	B	A	A	A	-	B	B	B	B	A	B	B	B	-	B	B	B	B	B	B	B	A	A	B		*
wPt-742222	10.77	3D1	B	B	B	B	A	A	A	A	B	B	B	B	B	A	A	B	A	A	A	-	B	B	B	B	A	B	B	B	B	B	B	B	B	B	B	B	A	A	-		*
wPt-742156	10.77	3D1	B	B	-	B	-	A	A	A	B	B	B	B	B	A	A	B	A	A	A	A	B	B	B	B	-	B	B	B	B	B	B	B	B	B	B	B	A	A	B		*
wPt-740538	10.77	3D1	B	B	-	B	-	A	A	A	B	B	B	B	B	A	A	B	A	A	A	A	B	-	B	B	A	B	B	B	B	B	B	B	B	B	B	B	A	A	B		*
wPt-741984	10.77	3D1	B	B	-	B	A	A	A	A	B	B	B	B	B	A	A	B	A	A	A	A	B	B	B	B	A	B	B	B	B	B	B	B	B	B	B	B	A	A	B		-
Xgwm161	18.73	3D1	A	B	-	B	A	A	A	A	B	B	B	B	B	A	B	B	A	A	A	A	A	B	B	B	A	B	B	B	B	B	B	B	B	B	B	B	A	A	B		-
wPt-741300	24.16	3D1	A	B	A	B	A	A	A	A	B	B	B	B	B	A	B	B	A	A	A	A	A	A	B	B	A	B	B	B	B	-	B	B	B	B	B	B	B	A	B		-
wPt-741200	27.39	3D1	-	B	B	B	A	A	A	-	B	B	B	B	B	A	B	B	A	-	A	-	-	A	B	B	-	B	B	B	B	B	B	B	B	B	B	B	B	-	B		***
wPt-730037	30.62	3D1	A	B	A	B	A	A	A	A	B	B	B	B	B	A	B	B	A	A	A	A	A	A	B	B	A	B	B	B	B	B	B	B	B	B	-	B	B	B	B		-
wPt-731242	30.62	3D1	A	B	A	B	-	A	A	A	B	B	B	B	B	A	B	B	A	A	A	A	A	A	B	B	A	B	B	B	B	B	B	B	B	B	B	B	B	B	B		-
wPt-742717	41.3	3D1	A	A	A	B	A	A	A	A	B	B	B	B	B	A	B	B	B	A	A	A	A	A	B	B	A	B	B	B	B	B	B	A	A	B	B	B	B	B	B		-
wPt-742323	41.3	3D1	A	A	A	B	A	A	A	A	B	B	B	B	B	A	B	B	B	A	A	-	A	A	B	B	A	B	B	B	B	B	B	A	A	B	B	B	B	B	B		-
wPt-742189	41.3	3D1	A	A	A	B	A	A	A	A	B	B	B	B	B	A	B	B	B	A	A	A	A	A	B	B	A	B	B	B	B	B	B	A	A	B	B	B	B	B	B		-
wPt-742445	41.3	3D1	A	A	A	B	A	A	A	A	B	B	B	B	B	A	B	B	B	A	A	-	A	A	B	B	A	B	B	B	B	B	B	A	A	B	B	B	B	B	B		-
wPt-668064	41.3	3D1	A	A	A	B	A	A	A	A	B	B	B	B	B	A	B	B	B	A	A	-	A	A	B	B	A	B	B	B	B	B	B	A	A	B	B	B	B	B	B		-
wPt-742396	41.3	3D1	A	A	A	B	A	A	A	A	B	B	B	B	B	A	B	B	B	A	A	-	A	A	B	B	A	B	B	-	B	B	B	A	A	B	B	B	B	B	B		-
wPt-671808	41.3	3D1	A	A	A	B	A	A	A	A	B	B	B	B	B	A	B	B	B	A	A	-	A	A	B	B	A	B	B	B	B	B	B	A	A	B	B	B	B	B	B		-
wPt-4569	41.3	3D1	A	A	A	B	A	A	A	A	B	B	B	B	B	A	B	B	B	A	A	B	A	A	B	B	A	B	B	B	B	B	B	A	A	B	B	B	B	B	B		-
wPt-742154	41.3	3D1	A	A	A	B	-	A	A	A	B	B	B	B	B	A	B	B	B	A	A	-	A	A	B	B	A	B	B	-	B	B	B	A	A	B	B	B	B	B	B		-
wPt-740602	41.3	3D1	A	A	A	B	A	A	A	A	B	B	-	B	B	A	B	B	B	-	A	B	A	A	B	B	A	B	B	B	B	B	B	A	A	B	B	B	B	B	B		-
wPt-741921	41.3	3D1	A	A	A	B	A	A	A	A	B	B	B	B	B	A	B	B	B	-	A	-	A	A	B	B	A	B	B	B	B	B	B	A	A	B	B	B	B	B	B		-
wPt-667328	41.3	3D1	A	A	A	B	A	A	A	A	B	B	B	B	B	A	B	B	B	A	A	-	A	A	B	B	A	B	B	B	B	B	B	A	A	B	B	B	B	B	B		-
wPt-742368	41.3	3D1	A	A	A	B	-	A	A	A	B	B	B	B	B	A	B	B	B	A	A	B	A	A	B	B	A	B	B	B	B	B	B	A	A	B	B	B	B	B	B		-
wPt-740739	41.3	3D1	A	A	A	B	A	A	A	A	B	B	B	B	B	A	B	B	B	A	A	B	A	A	B	B	A	B	B	B	B	B	B	A	A	B	B	B	B	B	B		-
wPt-741164	41.3	3D1	A	A	A	B	A	A	A	A	B	B	B	B	B	A	B	B	B	A	A	-	A	A	B	B	A	B	B	B	B	B	B	A	A	B	B	B	B	B	B		-
wPt-742025	41.3	3D1	A	A	A	B	A	A	A	A	B	B	B	B	B	A	B	B	B	A	A	B	A	A	B	B	A	B	B	B	B	B	B	A	A	B	B	B	B	B	B		-
wPt-742587	41.3	3D1	A	A	A	B	A	A	A	A	B	B	B	B	B	A	B	B	B	A	A	-	A	A	B	B	A	B	B	B	B	B	B	A	A	B	B	B	B	B	B		-
wPt-741682	48.01	3D1	A	A	A	B	A	A	-	A	B	A	B	A	-	A	B	B	B	-	A	A	A	A	B	-	-	B	-	B	B	-	B	A	-	B	B	B	B	B	B		-
wPt-740774	48.01	3D1	A	A	A	B	A	A	A	A	B	A	B	A	-	A	B	B	B	-	A	A	A	A	B	A	-	B	A	B	B	-	B	A	-	B	B	B	B	B	B		-
wPt-741108	48.01	3D1	A	A	A	B	A	A	-	A	B	A	B	A	-	A	B	B	B	A	A	A	A	A	B	A	A	B	A	B	B	B	B	A	-	B	B	B	B	B	B		-
wPt-741306	48.01	3D1	A	A	-	B	A	A	A	A	B	A	B	A	A	A	B	B	B	A	A	A	A	A	B	A	A	B	A	B	B	B	B	A	A	B	B	B	B	B	-		-
wPt-741554	48.01	3D1	A	A	A	B	A	A	A	A	B	A	B	A	A	A	B	-	B	A	A	A	A	A	B	A	A	B	A	B	B	B	B	A	A	B	B	B	B	B	B		-
wPt-740691	48.01	3D1	A	-	A	B	A	A	A	A	B	A	B	A	A	A	B	B	B	-	A	A	A	A	B	A	A	B	A	B	-	B	B	A	A	B	B	B	B	B	B		-
wPt-666681	48.01	3D1	A	A	-	B	A	A	A	A	B	A	B	A	A	A	B	B	B	A	A	A	A	A	B	A	A	B	A	B	B	B	B	A	A	B	B	B	B	B	B		-
wPt-741796	48.01	3D1	A	A	-	B	A	A	A	A	B	A	B	A	A	A	B	B	B	-	A	A	A	A	B	A	-	B	-	B	B	B	B	A	-	B	B	B	B	B	B		-
rPt-5853	48.01	3D1	A	A	B	B	-	A	A	A	B	A	-	A	A	A	B	B	B	A	A	A	A	A	B	A	A	B	B	B	B	B	B	A	A	B	-	B	B	B	B		-
wPt-6066	48.01	3D1	A	-	B	B	B	A	A	A	B	A	B	A	A	A	B	B	B	A	A	A	A	A	B	A	A	B	B	B	B	B	B	A	A	B	B	B	B	B	B		-
tPt-9273	48.01	3D1	A	A	B	B	B	A	A	A	B	A	B	A	A	A	B	B	B	A	A	A	A	A	B	A	A	B	B	B	B	B	B	A	A	B	B	B	B	B	B		-
wPt-4292	48.01	3D1	A	-	B	B	B	A	A	A	B	A	B	A	A	A	B	B	B	A	A	A	A	A	B	A	A	B	B	B	B	B	B	A	A	B	B	B	B	B	B		-
wPt-4476	48.01	3D1	A	B	B	B	B	A	A	A	B	A	B	A	A	A	B	B	B	A	A	A	A	A	B	A	A	B	B	B	B	B	B	A	A	B	B	B	B	B	B		-
wPt-5215	48.01	3D1	A	B	B	B	B	A	A	A	B	A	B	A	A	A	B	B	B	A	A	A	A	A	B	A	A	B	B	B	B	B	B	A	A	B	B	B	B	B	B		-
wPt-671740	48.01	3D1	A	B	B	B	B	A	A	A	B	A	B	A	A	A	B	B	B	A	A	A	A	A	B	A	A	B	B	B	B	B	B	A	A	B	B	B	B	B	B		-
wPt-740930	48.01	3D1	A	B	B	B	B	A	A	A	B	A	B	A	A	A	B	B	B	A	A	A	A	A	B	A	A	B	B	B	B	B	B	A	A	B	B	B	B	B	B		-
tPt-8143	48.01	3D1	A	-	B	B	B	A	A	A	B	A	B	A	A	A	B	B	B	A	A	A	A	A	B	A	A	B	B	B	B	B	B	A	A	B	B	B	B	B	B		-
wPt-742689	48.01	3D1	A	B	B	B	B	A	A	A	B	A	B	A	A	A	B	B	B	A	A	A	A	A	B	A	A	B	B	B	B	B	B	A	A	B	B	B	B	B	B		-
wPt-742360	48.01	3D1	A	B	B	B	B	A	A	A	B	A	B	A	A	A	B	B	B	A	A	A	A	A	B	A	A	B	-	B	B	B	B	A	A	B	B	B	B	B	B		-
wPt-742810	48.01	3D1	A	B	B	B	B	A	A	A	B	A	B	A	A	A	B	B	B	A	A	A	A	A	B	A	A	B	B	B	B	B	B	A	A	B	B	B	B	B	B		-
wPt-742151	48.01	3D1	A	B	B	B	B	A	A	A	B	A	B	A	A	A	B	B	B	A	A	-	A	A	B	A	A	B	B	B	B	B	B	A	A	B	B	B	B	B	B		-
wPt-742242	48.01	3D1	A	B	B	B	B	A	A	A	B	A	B	A	A	A	B	B	-	A	A	A	A	A	B	A	A	B	B	B	B	B	B	A	A	B	B	B	B	B	B		-
wPt-740798	48.01	3D1	A	B	-	B	B	A	A	A	B	A	B	A	A	A	B	B	B	A	A	A	A	A	B	A	A	B	B	B	B	B	B	A	A	B	B	B	B	B	B		-
wPt-740564	48.01	3D1	A	-	B	B	B	A	A	A	B	A	B	A	A	A	B	B	B	A	A	A	A	A	B	A	A	B	B	B	B	B	B	A	A	B	B	B	B	B	B		-
wPt-740584	48.01	3D1	A	B	B	B	B	A	A	A	B	A	B	A	A	A	B	B	B	A	A	A	A	A	B	A	A	B	B	B	B	B	B	A	A	B	B	B	B	B	B		-
wPt-741128	48.01	3D1	A	B	B	B	-	A	A	A	B	A	B	A	A	A	B	B	B	A	A	A	A	A	B	A	A	B	B	B	B	B	B	A	A	B	B	B	B	B	B		-
wPt-740598	48.01	3D1	A	B	B	B	B	A	A	A	B	A	B	A	A	A	B	B	B	A	A	-	A	A	B	A	A	B	B	B	B	B	B	A	A	B	B	B	B	B	B		-
wPt-742363	48.01	3D1	A	B	B	B	B	A	A	A	B	A	B	A	A	A	B	B	B	A	A	A	A	A	B	A	A	B	-	B	B	B	B	A	A	B	B	B	B	B	B		-
wPt-741919	56.19	3D1	B	B	B	B	-	A	B	A	B	A	B	A	A	A	B	B	B	A	A	A	A	A	B	A	A	B	A	A	B	B	B	A	A	B	B	B	B	B	B		-
wPt-741983	56.19	3D1	B	-	B	B	-	A	B	A	B	A	B	A	A	A	B	B	B	A	A	A	A	A	B	A	A	B	A	A	B	B	B	A	A	B	B	B	B	B	B		-
wPt-732008	56.19	3D1	B	A	B	B	B	A	B	A	B	A	B	A	A	A	B	B	B	A	A	A	A	A	B	A	A	B	A	A	B	B	B	A	A	B	B	B	B	B	B		-
wPt-741778	61.47	3D1	B	A	B	B	A	A	B	A	B	A	A	A	A	A	B	B	-	A	A	A	A	A	B	A	A	B	A	A	B	B	B	A	A	B	B	B	B	B	B		-
wPt-742159	61.47	3D1	-	A	-	B	A	A	B	A	B	A	-	A	A	A	B	B	A	A	A	A	A	A	B	A	A	B	A	A	B	-	B	A	A	B	B	B	B	B	-		-
wPt-8863	64.42	3D1	B	A	-	B	A	A	B	A	B	A	B	A	A	A	B	B	B	A	A	A	A	A	B	A	A	B	A	A	B	B	B	A	A	B	B	B	B	B	B		-
wPt-741244	64.42	3D1	B	A	A	B	A	A	B	A	B	A	B	A	A	A	B	B	B	A	A	A	A	A	B	A	A	B	A	A	B	B	B	A	A	B	B	B	B	B	B		-
wPt-742698	64.42	3D1	B	A	A	B	A	A	B	A	B	A	-	A	A	A	B	B	B	A	A	A	A	A	B	A	A	B	A	A	B	B	B	A	A	B	-	B	B	B	B		-
wPt-742342	64.42	3D1	B	A	A	B	A	A	B	A	B	A	-	A	A	A	B	B	B	A	A	A	A	A	B	A	A	B	A	A	-	B	B	A	A	B	-	B	B	B	B		-
wPt-741146	64.42	3D1	B	A	-	B	A	A	B	A	B	A	B	A	A	A	B	B	B	A	A	A	A	A	B	A	A	B	A	A	B	B	B	A	A	B	B	B	B	B	B		-
wPt-665093	64.42	3D1	B	A	-	B	A	A	B	A	B	A	B	A	A	A	B	B	B	A	A	A	A	A	B	A	A	B	A	A	B	-	B	A	A	B	B	B	B	B	B		-
Xgdm72	64.42	3D1	B	A	A	B	A	A	B	A	B	A	B	A	A	A	B	B	B	A	A	A	A	A	B	A	A	B	A	A	B	B	B	A	A	B	B	B	B	B	B		-
wPt-742298	64.42	3D1	B	A	A	B	A	A	B	A	B	A	B	A	A	A	B	B	B	A	A	A	A	A	B	A	A	B	A	A	B	B	B	A	A	B	B	B	B	B	B		-
wPt-741194	64.42	3D1	B	A	-	B	A	A	B	A	B	A	B	A	A	A	B	B	B	A	A	A	A	A	B	A	A	B	A	A	B	B	B	A	A	B	B	B	B	B	B		-
wPt-672076	64.42	3D1	B	A	B	B	A	A	B	A	B	A	B	A	A	A	B	B	B	A	A	A	A	A	B	A	A	B	A	A	B	B	B	A	A	B	B	B	B	B	B		-
wPt-6844	64.42	3D1	B	A	B	B	A	A	B	A	B	A	B	A	A	A	B	B	B	A	A	A	A	A	B	A	A	B	A	A	B	B	B	A	A	B	B	B	B	B	B		-
wPt-667479	64.42	3D1	B	A	-	B	A	A	B	A	B	A	B	A	A	A	B	B	B	A	A	A	A	A	B	A	A	B	A	A	B	B	B	A	A	B	B	B	B	B	B		-
wPt-667014	64.42	3D1	B	A	-	B	A	A	B	A	B	A	B	A	A	A	B	B	B	A	A	A	A	A	B	A	A	B	A	A	B	B	B	A	A	B	B	B	B	B	B		-
wPt-742218	64.42	3D1	B	A	A	B	A	A	B	A	B	A	B	A	A	A	B	B	B	A	A	A	A	A	B	A	A	B	A	A	B	B	B	A	A	B	B	B	B	B	B		-
wPt-740839	64.42	3D1	B	A	A	B	A	A	B	A	B	A	B	A	A	A	B	B	B	A	A	A	A	A	B	A	A	-	A	A	B	B	B	A	A	B	B	B	B	B	B		-
wPt-671868	64.42	3D1	B	A	A	B	A	A	B	A	B	A	B	A	A	A	-	B	B	A	A	A	A	A	B	A	A	B	A	A	B	-	B	A	A	B	B	B	B	-	B		-
wPt-740849	64.42	3D1	B	A	-	B	A	A	B	A	B	A	B	A	A	A	B	B	B	A	A	A	A	A	B	A	A	B	A	A	B	B	B	A	A	B	B	B	B	B	B		-
wPt-665746	64.42	3D1	B	A	B	B	A	A	B	A	B	A	B	A	A	A	B	B	B	A	A	A	A	A	B	A	A	B	A	A	B	B	B	A	A	B	B	B	B	B	B		-
wPt-741071	64.42	3D1	B	A	-	B	A	A	B	A	B	A	B	A	-	A	B	B	B	A	A	-	A	A	B	A	A	B	A	A	B	B	B	A	A	B	B	B	B	B	B		-
wPt-742150	64.42	3D1	B	A	-	B	A	A	B	A	B	A	B	A	A	A	B	B	B	A	A	-	A	A	B	A	A	B	A	A	B	B	B	A	A	B	B	B	-	B	B		-
wPt-740655	64.42	3D1	B	A	-	B	A	A	B	A	B	A	B	A	A	A	B	B	B	A	A	A	A	A	B	A	A	B	A	A	B	B	B	A	A	B	B	B	B	B	B		-
wPt-742635	64.42	3D1	B	A	-	B	A	A	B	A	B	A	B	A	A	A	B	B	B	A	A	A	A	A	B	A	A	B	A	A	B	B	B	A	A	B	B	B	B	B	B		-
wPt-741068	64.42	3D1	B	A	-	B	A	A	B	A	B	A	B	A	A	A	B	B	B	A	A	A	A	A	B	A	A	B	A	A	B	B	B	A	A	B	B	B	B	B	B		-
wPt-742183	64.42	3D1	B	A	-	B	A	A	B	A	B	A	B	A	A	A	B	B	B	A	A	A	A	A	B	A	A	B	A	A	B	B	B	A	A	B	B	B	B	B	B		-
wPt-4135	64.42	3D1	B	A	-	B	-	-	B	A	B	A	B	A	A	A	B	B	B	A	A	A	A	A	B	A	A	B	A	A	B	B	B	A	A	B	B	B	B	B	B		-
wPt-740580	70.51	3D1	B	A	-	B	B	-	B	A	B	A	B	A	A	A	B	B	B	B	A	A	-	A	B	A	-	B	A	A	B	-	B	A	B	B	B	B	B	B	B		-
wPt-741144	70.51	3D1	B	A	B	-	B	-	B	A	B	A	B	A	A	A	B	B	B	B	A	-	-	A	B	A	A	B	A	A	B	-	B	A	B	B	B	B	B	B	B		-
wPt-740533	70.51	3D1	B	A	-	-	B	A	B	A	B	A	B	A	A	A	B	B	B	B	A	A	B	A	B	A	A	B	A	A	B	B	B	A	B	B	-	B	B	B	B		-
wPt-741953	73.96	3D1	B	A	A	B	-	A	B	A	B	A	B	A	A	A	B	B	-	-	A	A	A	A	B	A	A	-	A	A	B	-	B	A	B	B	A	B	B	-	-		-
Xgwm664	101.43	3D1	-	B	B	A	A	A	B	A	B	A	B	A	A	A	B	B	A	-	B	A	A	A	B	A	A	A	A	-	A	B	B	B	-	B	-	A	B	B	B		-
wPt-1119	104.46	3D1	B	B	-	A	A	A	B	A	B	A	B	A	A	A	B	B	A	B	B	A	A	A	B	A	A	A	A	B	A	B	B	B	B	B	B	A	B	B	A		-
Xcfd152	112.87	3D1	B	B	-	A	A	A	B	A	-	A	A	A	A	A	B	B	A	-	B	A	A	A	B	B	A	A	A	B	A	B	A	B	B	B	B	A	B	B	A		-
Xgwm383	115.65	3D1	B	B	A	A	A	B	B	A	B	A	A	A	A	A	B	B	A	A	B	A	A	A	B	B	A	A	A	B	A	B	A	B	B	B	B	A	B	B	A		-
Xcfd9	0	3D2	A	B	B	A	-	A	B	A	A	A	A	A	B	-	-	B	A	B	B	B	B	A	A	B	B	A	B	B	B	B	A	A	B	A	B	B	A	A	B		-
wPt-729924	5.74	3D2	A	B	B	A	B	B	B	A	A	A	A	A	B	A	B	B	A	B	B	-	B	B	A	B	B	A	B	B	B	B	A	A	B	A	B	B	A	A	B		-
wPt-667216	8.38	3D2	A	B	A	A	B	B	B	A	A	A	A	A	B	A	B	B	A	B	B	B	B	B	A	B	B	A	B	B	B	B	A	A	B	A	B	B	A	A	B		-
wPt-3480	8.38	3D2	A	B	A	A	B	B	B	A	A	A	A	A	B	A	B	B	A	B	B	B	B	B	A	B	B	A	B	B	B	B	A	A	B	A	B	B	A	A	B		-
wPt-4991	8.38	3D2	A	B	A	A	B	B	B	A	A	A	A	A	B	A	B	B	A	B	B	B	B	B	A	B	B	A	-	-	B	B	A	A	B	A	B	B	A	A	B		-
Xbarc323	8.38	3D2	A	B	A	A	B	B	B	A	A	A	A	A	B	A	B	B	A	B	B	B	B	B	A	B	B	A	B	B	B	B	A	A	B	A	B	B	A	A	B		-
wPt-7705	8.38	3D2	A	B	A	A	B	B	B	A	A	A	A	A	-	A	B	B	A	B	B	B	-	B	A	B	B	A	-	-	B	B	A	A	B	A	-	B	A	A	B		-
wPt-9786	8.38	3D2	A	B	A	A	B	B	-	A	A	A	A	A	-	A	B	B	A	-	B	B	-	B	A	B	-	A	A	A	-	B	A	A	B	A	-	B	A	A	-		-
wPt-668266	15.84	3D2	A	-	A	A	B	B	A	A	A	A	A	A	A	A	B	-	A	-	B	B	A	A	A	B	B	A	A	A	A	-	A	A	-	A	B	A	A	A	A		***
Xcfd35	34.28	3D2	A	A	A	A	B	B	A	A	A	A	A	A	A	B	B	A	B	B	B	B	A	A	A	A	B	A	A	A	A	A	A	A	A	A	A	A	A	B	B		**
Xwmc285	0	4D1	A	B	B	A	B	A	B	A	A	B	B	B	A	A	A	A	B	A	B	B	B	A	B	A	A	A	B	B	B	B	B	B	A	B	B	A	A	A	B		-
wPt-732766	2.63	4D1	A	B	-	A	B	A	B	A	A	B	B	B	A	A	A	A	B	A	B	B	B	A	B	A	B	A	B	B	B	B	B	B	A	B	B	A	A	A	B		-
wPt-5184	2.63	4D1	A	B	-	A	B	A	B	A	A	B	B	B	A	A	A	A	B	A	B	B	B	A	B	A	B	A	B	B	B	B	B	B	A	B	B	A	A	A	B		-
wPt-733507	10.6	4D1	A	B	B	A	B	B	B	A	A	B	B	A	A	A	A	A	B	B	B	B	B	A	B	A	B	A	B	B	B	B	B	B	A	B	B	A	A	A	B		-
wPt-0648	10.6	4D1	A	B	B	A	B	B	B	A	A	B	B	A	A	A	A	A	B	B	B	B	B	A	B	A	B	A	B	B	B	B	B	B	A	B	B	A	A	A	B		-
wPt-732636	13.38	4D1	A	B	B	A	B	B	B	A	A	B	B	A	A	A	A	A	B	-	B	-	B	A	B	A	B	A	-	B	B	B	B	B	A	B	A	A	A	A	B		-
Xgdm61	0	4D2	A	B	B	A	B	A	A	A	A	A	B	A	B	A	A	A	B	A	B	A	A	B	A	A	A	A	A	B	B	B	A	B	B	B	B	A	B	A	A		-
Xwmc457	2.57	4D2	B	B	B	A	B	A	A	A	A	A	B	A	B	A	A	A	B	A	B	A	A	B	A	A	A	A	A	B	B	B	A	B	B	B	B	A	B	A	A		-
Xgwm192	7.71	4D2	B	B	B	A	B	A	A	A	A	A	B	A	B	A	A	A	B	A	B	A	A	B	A	A	A	A	A	B	B	B	A	B	A	B	B	A	B	A	B		-
Xwmc331	10.35	4D2	A	B	B	A	B	A	A	A	A	A	B	A	B	A	A	A	B	A	B	A	A	B	A	A	A	A	A	-	B	B	A	B	A	B	B	A	B	A	B		-
Xwmc720	10.35	4D2	A	B	B	A	B	A	A	A	A	A	B	A	B	A	A	A	B	A	B	A	A	B	A	A	A	A	A	B	B	B	A	B	A	B	B	A	B	A	B		-
wPt-667477	21.03	4D2	A	B	-	A	A	A	A	A	A	A	A	A	B	A	A	A	B	B	B	A	A	B	A	A	A	A	A	B	B	B	A	B	A	B	A	A	B	A	B		-
wPt-5630	21.03	4D2	A	B	-	A	A	A	A	A	A	A	A	A	B	A	A	A	B	B	B	A	A	B	A	A	A	A	A	B	B	B	A	B	A	B	A	A	B	A	B		-
Xgdm34	31.72	4D2	A	B	B	A	A	B	A	A	A	A	A	A	B	A	B	A	B	B	B	A	A	A	A	A	A	A	A	B	B	B	B	B	A	B	A	A	B	A	B		-
Xwmc233	0	5D	B	A	B	A	B	B	B	B	A	A	B	A	A	B	B	A	A	B	A	B	B	A	B	A	B	B	A	B	B	B	B	B	A	B	A	B	B	A	B		-
wPt-9543	2.57	5D	B	B	B	A	B	B	B	B	A	A	B	A	A	B	B	A	A	B	A	B	B	A	B	A	B	B	A	B	B	B	B	B	A	B	A	B	B	A	B		-
wPt-1210	5.2	5D	B	B	B	A	-	B	B	B	A	A	B	A	A	B	B	A	A	B	A	B	B	A	B	A	A	B	A	B	B	B	B	B	A	B	A	B	B	A	B		-
Xgwm190	7.83	5D	B	B	B	A	B	B	A	B	A	A	B	A	A	B	B	A	A	B	A	B	B	A	B	A	A	B	A	B	B	B	B	B	A	B	A	B	B	A	B		-
Xwmc318	43.37	5D	B	-	B	B	A	B	A	B	B	-	B	A	A	A	B	A	B	B	A	B	B	B	B	A	B	B	A	B	B	A	A	B	A	B	A	B	A	-	A		-
wPt-0059	53.17	5D	A	B	-	B	A	B	A	B	B	A	B	A	A	A	B	A	-	-	A	B	B	B	A	A	B	B	-	-	B	A	A	A	A	B	A	B	A	A	A		-
wPt-732558	56.3	5D	A	B	B	B	-	B	A	B	B	A	B	A	A	A	-	A	B	B	B	B	B	B	A	A	B	B	A	B	B	A	A	A	A	B	A	B	A	A	A		-
wPt-4246	62.79	5D	A	B	B	B	A	-	A	B	-	A	-	-	A	A	-	A	B	-	B	B	B	B	A	A	B	B	A	A	B	A	A	A	A	B	A	B	-	A	B		-
Xgwm639	62.79	5D	A	B	B	B	A	B	A	B	B	A	B	B	A	A	B	A	B	A	B	B	B	B	A	A	B	B	A	A	B	A	A	A	A	B	A	B	B	A	B		-
Xcfd57	70.97	5D	A	A	B	A	A	B	A	B	A	A	B	B	A	A	B	A	B	A	B	B	B	B	A	A	B	B	-	-	B	A	A	A	A	B	A	B	B	A	B		-
Xbarc347	73.75	5D	A	A	B	A	A	B	A	B	A	A	B	B	A	A	B	A	B	-	B	B	B	B	A	A	B	B	A	A	B	A	A	A	A	B	B	B	B	A	B		-
Xcfd12	87.61	5D	B	A	B	A	B	B	B	B	A	A	B	B	A	A	B	A	B	B	B	B	B	B	A	A	B	B	A	A	-	A	A	A	B	A	B	B	B	A	B		-
Xcfd3	93.03	5D	B	A	B	A	B	B	B	B	A	A	B	B	A	A	B	A	B	B	B	B	B	B	A	A	B	B	A	A	B	-	A	A	B	B	A	B	B	A	B		-
Xgwm212	109.38	5D	B	A	B	A	B	B	B	B	A	A	B	B	B	B	A	A	B	B	B	A	B	B	A	A	A	B	A	A	B	B	A	A	B	A	A	B	B	A	B		-
wPt-3879	0	6D	A	A	B	B	B	B	A	B	B	B	A	A	A	A	A	A	A	B	A	A	B	A	B	A	A	B	B	B	B	A	B	A	B	A	A	A	B	A	B		-
Xcfd49	2.63	6D	A	A	B	B	B	B	A	B	-	B	A	A	A	A	A	A	A	B	A	A	A	A	B	A	A	B	B	B	B	A	B	A	B	A	A	A	B	A	B		-
wPt-1437	28.37	6D	A	B	B	B	B	B	B	B	B	B	A	A	A	A	B	A	A	B	A	B	A	A	B	A	B	B	B	B	B	B	B	A	A	A	A	A	B	B	A		-
wPt-2095	28.37	6D	-	B	B	B	B	B	B	B	B	B	-	A	A	A	B	A	-	B	A	B	A	A	B	A	B	B	B	B	B	B	B	A	A	A	A	A	B	B	A		-
wPt-2741	31.32	6D	A	B	B	B	B	B	B	B	-	B	A	A	A	A	B	A	A	B	A	B	A	A	B	A	B	B	B	B	B	B	B	A	A	B	-	A	B	B	A		-
Xbarc173	31.32	6D	A	B	B	B	B	B	B	B	A	B	A	A	A	A	B	A	A	B	A	B	A	A	B	A	B	B	B	B	B	B	B	A	A	B	A	A	B	B	A		-
Xgwm469	39.73	6D	A	B	-	B	B	B	-	B	B	B	-	B	A	B	B	A	A	B	A	B	A	A	B	A	B	B	B	B	B	B	B	A	A	B	A	A	B	B	A		-
wPt-6163	45.31	6D	A	B	A	B	B	B	B	A	B	B	A	B	B	B	B	A	A	B	A	B	A	A	B	A	B	B	B	B	B	B	B	A	A	B	A	A	B	B	A		-
Xcfd42	45.31	6D	A	B	A	B	B	B	B	A	-	B	A	B	B	B	B	A	A	B	A	B	-	A	B	A	B	B	B	B	B	B	B	A	A	B	A	A	B	B	A		-
wPt-5149	45.31	6D	A	B	-	B	B	B	-	A	B	B	A	B	B	B	B	A	-	B	A	B	A	A	B	A	B	B	B	B	B	B	-	A	A	B	A	A	B	B	A		-
wPt-733193	45.31	6D	A	B	B	B	B	B	B	A	B	B	-	B	B	B	B	A	A	-	A	-	A	A	B	A	B	B	B	B	B	B	B	A	A	B	-	A	B	B	A		-
Xgdm36	45.31	6D	A	B	B	B	B	B	B	A	B	B	A	B	B	B	B	A	A	B	A	B	A	-	B	A	B	B	B	B	B	B	B	A	A	B	A	A	B	B	A		-
wPt-7257	47.94	6D	A	B	B	B	B	B	B	A	B	B	A	B	B	B	B	A	A	B	A	B	A	A	B	A	B	B	B	B	B	B	B	B	A	B	A	A	B	B	A		*
wPt-729933	47.94	6D	A	B	B	B	B	B	B	A	B	B	A	B	B	B	B	A	A	B	A	B	A	A	B	A	B	B	B	B	B	B	B	B	A	B	A	A	B	B	A		*
wPt-666593	47.94	6D	A	B	-	B	B	B	B	A	B	B	A	B	B	B	B	A	A	-	A	B	A	A	B	A	B	B	B	B	B	B	B	B	A	B	A	A	B	B	A		-
Xwmc416	50.72	6D	-	A	A	B	B	B	B	A	B	B	A	B	B	B	B	A	A	B	A	B	A	A	B	A	B	B	B	B	B	B	B	B	A	B	A	A	B	B	A		-
Xcfd33	53.58	6D	A	A	A	B	B	B	-	A	A	B	A	B	B	B	B	A	A	B	A	B	A	A	B	A	B	B	B	B	B	B	B	B	A	-	-	A	B	B	A		-
Xgwm325	65.57	6D	A	B	-	B	B	B	-	A	-	B	A	B	B	B	B	B	A	B	A	B	A	A	B	B	B	B	B	B	B	A	B	B	A	B	A	A	B	B	A		*
wPt-666687	68.43	6D	A	B	-	B	B	B	B	A	A	B	A	B	B	B	B	B	A	-	A	B	A	B	B	B	B	B	B	B	B	A	B	B	A	B	A	A	B	B	A		*
wPt-665464	71.14	6D	A	B	A	B	B	B	B	A	B	B	A	B	B	B	B	B	A	B	A	B	A	B	B	B	B	B	B	B	B	A	B	B	A	B	A	A	B	B	A		*
wPt-0792	74.37	6D	A	B	-	A	B	B	B	-	-	B	-	B	B	B	B	B	-	B	A	B	-	B	B	B	B	B	B	B	B	-	B	B	A	B	-	A	B	B	A		****
Xbarc96	77.6	6D	A	B	-	A	B	B	B	A	A	B	A	B	B	B	B	B	A	B	A	B	A	B	B	B	B	B	B	B	B	A	B	B	A	B	A	A	A	B	A		-
wPt-4321	104.17	6D	B	-	-	A	B	B	B	A	A	A	B	B	B	B	B	B	A	B	A	A	A	B	B	B	B	B	A	B	A	B	A	B	A	B	A	A	A	A	A		-
wPt-733631	104.17	6D	B	A	B	A	B	B	B	A	A	A	B	B	B	B	B	B	A	B	A	A	A	B	-	B	B	B	A	B	A	B	A	B	A	B	-	A	A	A	A		-
wPt-729831	118.03	6D	B	A	A	A	B	A	B	A	A	A	B	B	B	B	B	B	A	A	B	A	A	B	B	B	B	B	A	B	A	B	A	B	B	B	A	A	A	A	A		-
wPt-733655	118.03	6D	B	A	A	A	-	A	B	A	A	A	B	B	B	B	B	B	A	A	B	A	A	B	B	B	B	-	A	B	A	B	A	B	B	B	A	A	A	A	A		-
wPt-6978	118.03	6D	B	A	A	A	-	A	B	A	A	A	B	B	B	B	B	B	A	A	B	A	A	B	B	B	B	B	A	B	A	B	A	B	B	B	A	A	A	A	A		-
wPt-2782	118.03	6D	B	A	A	A	B	A	B	A	A	A	B	B	B	B	B	B	A	A	B	A	A	B	B	B	B	B	A	B	A	B	A	B	B	B	A	A	A	A	A		-
wPt-5331	137.08	6D	B	A	B	A	B	A	B	A	B	A	B	B	B	B	B	A	-	-	B	A	B	B	B	B	B	B	A	B	-	B	B	B	B	B	-	B	A	-	-		**
wPt-743651	0	7D1	B	B	B	B	B	B	B	B	B	-	-	B	B	B	B	B	B	B	A	B	B	A	B	B	A	-	B	B	A	-	-	A	B	A	B	A	-	B	B		****
wPt-745062	3.58	7D1	B	B	B	B	B	B	B	B	B	-	B	B	B	B	B	-	B	B	-	B	B	A	B	B	A	B	A	B	A	A	A	A	B	-	B	-	B	B	-		****
wPt-743790	7.16	7D1	-	B	B	B	B	B	B	B	B	A	-	B	B	B	B	A	B	B	A	B	B	A	B	B	A	-	-	B	A	A	-	A	B	A	B	-	B	A	-		*
wPt-745068	10.39	7D1	A	B	B	B	A	B	B	B	B	A	-	B	B	B	B	A	B	B	A	B	B	A	B	B	A	-	A	B	A	A	A	A	B	A	B	-	-	A	A		-
wPt-745070	10.39	7D1	A	B	B	B	A	B	B	B	B	A	B	B	B	B	B	-	B	B	A	B	B	A	B	B	A	B	-	B	-	A	A	A	B	A	B	A	A	A	A		-
wPt-743715	10.39	7D1	A	B	B	B	A	B	B	B	B	A	-	B	B	B	B	A	B	B	A	B	B	A	B	B	A	B	A	B	A	A	A	A	B	A	B	A	A	A	A		-
wPt-1269	13.17	7D1	A	B	B	B	-	B	B	B	B	B	A	B	B	B	B	A	B	B	A	B	B	A	B	B	A	-	A	B	A	A	A	A	B	A	B	A	A	A	A		-
wPt-743491	13.17	7D1	-	B	B	B	A	B	B	B	B	B	-	B	B	B	B	A	B	B	A	B	B	A	B	B	A	A	A	B	A	A	A	A	B	A	B	A	A	A	-		-
wPt-744347	13.17	7D1	A	B	B	B	A	B	B	B	B	B	A	B	B	B	B	A	B	B	A	B	B	A	B	B	A	A	-	B	A	A	A	A	B	A	B	A	A	A	A		-
wPt-744754	15.8	7D1	A	B	B	B	A	B	B	B	B	A	A	B	B	B	B	A	B	B	A	B	B	A	B	B	A	A	A	B	A	A	A	A	B	A	B	A	A	A	A		-
wPt-7274	15.8	7D1	A	B	B	B	A	B	B	B	B	A	A	B	B	B	B	A	B	B	A	B	B	A	B	B	A	A	A	B	A	A	A	A	B	A	B	A	A	A	A		-
wPt-744976	15.8	7D1	A	B	B	-	A	B	B	B	B	A	A	B	B	B	B	A	B	B	A	B	B	A	B	B	A	A	A	B	A	A	A	A	B	A	B	A	A	A	A		-
wPt-744725	15.8	7D1	A	B	B	B	A	B	-	B	B	A	A	B	B	B	B	A	B	B	A	B	B	A	B	B	A	A	A	B	A	A	-	A	B	A	B	A	A	A	A		-
wPt-744721	15.8	7D1	A	B	B	B	A	B	B	B	B	A	A	B	B	B	B	A	-	B	A	B	B	A	B	B	A	A	A	B	A	A	-	A	B	A	B	A	A	A	A		-
wPt-733104	15.8	7D1	A	B	B	B	A	B	B	B	B	A	A	B	B	B	B	A	B	B	A	B	B	A	B	B	A	A	A	B	A	A	A	A	-	A	B	A	A	A	A		-
wPt-667232	15.8	7D1	A	B	B	B	A	B	B	B	B	A	-	B	B	B	B	A	B	B	A	B	B	A	B	B	A	A	A	B	A	A	A	A	B	A	-	A	A	A	A		-
wPt-744346	15.8	7D1	A	B	-	B	A	B	B	B	B	A	A	B	B	B	B	A	B	B	A	B	B	A	B	B	A	A	A	B	A	A	A	A	-	A	A	A	A	A	A		-
wPt-743698	15.8	7D1	A	B	-	B	A	B	B	B	B	A	A	B	B	B	B	A	B	B	A	B	B	A	B	B	A	A	A	B	A	A	A	A	B	A	-	A	A	A	A		-
wPt-744930	15.8	7D1	A	B	B	B	A	B	B	B	B	A	A	B	B	B	B	A	B	B	A	B	B	A	B	B	A	A	A	B	A	A	A	A	B	A	B	A	A	A	A		-
wPt-731162	15.8	7D1	A	B	B	B	A	B	B	B	B	A	A	B	B	B	B	A	B	B	A	B	B	A	B	B	A	A	A	B	A	A	A	A	B	A	B	A	A	A	A		-
wPt-744784	15.8	7D1	A	B	B	B	A	B	B	B	B	A	A	B	-	B	B	A	B	B	A	B	B	A	B	B	A	A	A	B	A	A	A	A	B	A	B	A	A	A	A		-
wPt-666388	15.8	7D1	A	B	B	B	A	B	B	B	B	A	A	B	B	B	B	A	B	B	A	B	B	A	B	B	A	A	A	B	A	A	A	-	B	A	B	A	A	A	A		-
wPt-744089	15.8	7D1	A	B	B	B	A	B	B	B	B	A	A	B	B	B	B	A	B	B	A	B	B	A	B	B	A	A	A	B	A	A	A	A	B	A	B	A	A	A	A		-
wPt-666529	15.8	7D1	A	B	B	B	A	B	B	B	B	A	A	B	B	B	B	A	B	B	A	B	B	A	B	B	A	A	A	B	A	A	-	A	B	A	B	A	A	A	A		-
wPt-733762	15.8	7D1	A	B	B	B	A	B	B	B	B	A	A	B	B	B	B	A	B	B	A	B	B	A	B	B	A	A	A	B	A	A	-	A	B	A	B	A	A	A	A		-
wPt-743086	15.8	7D1	A	B	B	B	A	B	B	B	B	A	A	B	B	B	B	A	B	B	A	B	B	A	B	B	A	A	A	B	A	A	A	A	B	A	B	A	A	A	A		-
wPt-743443	15.8	7D1	A	B	B	B	A	B	B	B	B	A	A	B	B	B	B	A	B	B	A	B	B	A	B	B	A	A	A	B	A	A	A	A	B	A	B	A	A	A	A		-
wPt-744274	15.8	7D1	A	B	B	B	-	B	B	B	B	A	A	B	B	B	B	A	B	B	A	B	B	A	B	B	A	A	A	B	A	A	A	A	B	A	B	A	A	A	A		-
wPt-745002	15.8	7D1	A	B	B	B	A	B	B	B	B	A	A	B	B	B	B	A	B	B	A	B	B	A	B	B	A	A	A	B	A	A	A	A	B	A	B	A	A	A	A		-
wPt-743356	15.8	7D1	A	B	B	B	A	B	B	B	B	A	A	B	B	B	B	A	B	B	A	B	B	A	B	B	A	A	A	B	A	A	A	A	B	A	B	A	A	A	A		-
wPt-743411	15.8	7D1	A	B	B	B	A	B	B	B	B	A	A	B	B	B	B	A	B	B	A	B	B	A	B	B	A	A	A	B	A	A	A	A	B	A	B	A	A	A	A		-
wPt-743082	15.8	7D1	A	B	B	B	A	B	B	B	B	A	A	B	B	B	B	A	B	B	A	B	B	A	B	B	A	A	A	B	A	A	A	A	B	A	B	A	A	A	A		-
wPt-745114	15.8	7D1	A	B	B	B	A	B	B	B	B	A	A	B	B	B	B	A	B	B	A	B	B	A	B	B	A	A	A	B	A	A	A	A	B	A	B	A	A	A	A		-
wPt-744889	15.8	7D1	A	B	B	B	A	B	B	B	B	A	A	B	B	B	B	A	B	B	A	B	B	A	B	B	A	A	A	B	A	A	A	A	-	A	-	A	A	A	A		-
wPt-2565	15.8	7D1	A	B	B	B	A	B	B	B	B	A	A	B	B	B	B	A	B	B	A	B	B	A	B	B	A	A	A	B	A	A	A	A	B	A	B	A	A	A	A		-
wPt-744741	15.8	7D1	A	B	B	B	A	B	B	B	B	A	A	B	B	B	B	A	B	B	A	B	B	A	B	B	A	A	A	B	A	A	A	A	B	A	B	A	A	A	A		-
wPt-743380	15.8	7D1	A	B	B	B	A	B	B	B	B	A	A	B	B	B	B	A	B	B	A	B	B	A	B	B	A	A	A	B	A	A	A	A	B	A	B	A	A	A	A		-
wPt-2523	15.8	7D1	A	B	B	B	A	B	B	B	B	A	A	B	B	B	B	A	B	B	A	B	B	A	B	B	A	A	A	B	A	A	-	A	B	A	B	A	A	A	A		-
wPt-742879	15.8	7D1	A	B	B	B	A	B	B	B	B	A	A	B	B	B	B	A	B	B	A	B	B	A	B	B	-	A	A	B	A	A	A	A	B	A	B	A	-	A	A		-
wPt-743784	15.8	7D1	A	B	B	B	A	B	B	B	B	A	A	B	B	B	B	A	B	B	A	B	B	A	B	B	A	A	A	B	A	A	A	A	B	A	B	A	A	A	A		-
wPt-743749	15.8	7D1	A	B	B	B	-	B	B	B	B	A	A	B	B	B	B	A	-	B	A	B	B	A	B	B	A	A	A	B	A	A	A	A	B	A	B	A	A	A	A		-
wPt-744696	15.8	7D1	A	B	B	B	A	B	B	B	B	A	A	B	B	B	B	A	A	B	A	B	B	A	B	B	A	A	A	B	A	A	A	A	B	A	B	A	A	A	A		-
wPt-742922	15.8	7D1	A	B	B	B	A	B	B	B	B	A	A	B	B	B	B	A	-	B	A	B	B	A	B	B	A	A	A	B	A	A	A	A	B	A	B	A	A	A	A		-
wPt-743239	15.8	7D1	A	B	B	B	A	B	B	B	B	A	A	B	B	B	B	A	B	B	A	B	B	A	B	B	A	A	A	B	A	A	A	A	B	A	B	A	A	A	A		-
Xwmc506	15.8	7D1	-	B	B	B	A	B	B	B	B	A	A	B	B	B	B	A	B	B	A	B	B	A	B	B	A	A	A	B	A	A	A	A	B	A	B	A	A	A	A		-
wPt-744148	15.8	7D1	A	B	B	B	A	B	B	B	B	A	A	B	B	B	B	A	B	B	A	B	B	A	B	B	A	A	A	B	A	A	A	A	B	A	B	A	A	A	A		-
wPt-665534	15.8	7D1	A	B	B	B	A	B	B	B	B	A	A	B	B	B	B	A	B	B	A	B	B	A	B	B	A	A	A	B	A	A	A	A	B	A	B	A	A	A	A		-
wPt-745078	15.8	7D1	A	B	B	B	A	B	B	B	B	A	A	B	B	B	B	A	B	B	A	B	B	A	B	B	A	A	A	B	A	A	A	A	B	A	B	A	A	A	A		-
wPt-743365	15.8	7D1	A	B	B	B	A	B	B	B	B	A	A	B	B	B	B	A	B	B	A	B	B	A	B	B	A	A	A	B	A	A	A	A	B	A	B	A	A	A	A		-
wPt-744891	15.8	7D1	A	B	B	B	A	B	B	B	B	A	A	B	B	B	B	A	B	B	A	B	B	A	B	B	A	A	A	B	A	A	A	A	B	A	B	A	A	A	A		-
wPt-743593	15.8	7D1	A	B	B	B	A	B	B	B	B	A	A	B	B	B	B	A	B	B	A	B	B	A	B	B	A	A	A	B	A	A	A	-	B	A	B	A	A	A	A		-
wPt-665242	15.8	7D1	A	B	B	B	A	B	B	B	B	A	A	B	B	B	B	A	B	B	A	B	B	A	B	B	A	A	A	B	A	A	A	A	B	A	B	A	A	A	A		-
wPt-745008	18.58	7D1	A	B	B	B	-	B	B	B	B	A	A	B	B	B	B	B	B	B	A	B	B	A	B	B	A	A	-	B	A	A	A	A	B	A	B	A	-	A	A		-
wPt-5049	18.58	7D1	A	B	B	B	B	B	B	B	B	A	A	B	B	B	B	-	B	B	A	B	B	A	B	B	A	A	-	B	-	A	A	A	B	A	B	A	-	A	A		-
wPt-742840	18.58	7D1	A	B	B	B	-	B	B	B	B	A	A	B	B	B	B	B	B	B	A	-	B	A	B	B	A	A	A	B	A	A	-	A	B	A	B	A	A	A	A		-
wPt-0303	21.62	7D1	A	B	B	B	A	B	B	B	B	A	A	B	B	B	B	-	B	B	B	B	B	A	B	B	-	A	A	B	-	A	A	A	B	A	B	A	A	A	A		-
Xgdm86	21.62	7D1	A	B	B	B	A	B	B	B	B	A	A	B	B	B	B	A	B	B	B	B	B	A	B	B	A	A	A	B	A	A	A	A	B	A	B	A	A	A	A		-
wPt-2076	21.62	7D1	A	B	B	B	A	B	B	B	B	A	A	B	B	B	B	A	B	-	B	B	B	A	B	B	A	A	A	B	A	A	A	A	B	A	B	A	A	A	A		-
wPt-743549	21.62	7D1	A	B	B	B	A	B	B	B	B	A	A	B	B	B	B	A	B	B	B	B	B	A	B	B	A	A	A	B	A	A	A	A	B	A	B	A	A	A	A		-
wPt-744340	21.62	7D1	A	B	B	B	A	B	B	B	B	A	A	B	B	B	B	A	B	B	B	B	B	A	B	B	A	A	A	B	A	A	A	A	B	A	B	A	A	A	A		-
wPt-744865	21.62	7D1	A	B	B	B	A	B	B	B	B	A	A	B	-	B	B	A	B	-	B	B	B	A	B	B	A	A	A	B	A	A	A	A	B	A	B	A	A	A	A		-
wPt-743002	21.62	7D1	A	B	B	B	A	B	B	B	B	A	A	B	B	B	B	A	B	-	B	B	B	A	B	B	A	A	A	B	A	A	A	A	B	A	B	A	A	A	A		-
wPt-664971	21.62	7D1	A	B	B	B	-	B	B	B	B	A	A	B	B	B	B	A	B	B	-	B	B	A	B	B	A	-	-	B	A	A	-	A	B	A	B	A	-	-	-		-
wPt-743331	21.62	7D1	A	B	B	B	A	B	B	B	B	A	A	B	B	B	B	A	B	B	B	B	B	A	B	B	A	A	A	B	A	A	A	A	B	A	B	A	A	A	A		-
wPt-665927	21.62	7D1	A	B	B	B	A	B	B	B	B	A	A	B	B	B	B	A	B	B	B	B	B	A	B	B	A	-	A	B	-	A	A	A	B	A	B	A	A	A	A		-
wPt-733335	21.62	7D1	A	B	B	B	A	B	B	B	B	A	A	B	B	B	B	A	B	B	B	B	B	A	B	B	A	A	A	B	A	A	A	A	B	A	B	A	A	A	A		-
wPt-743096	21.62	7D1	A	B	B	B	-	B	B	B	B	A	A	B	B	B	B	A	B	B	B	B	B	A	B	B	A	A	A	B	A	A	A	A	B	A	B	A	A	A	A		-
wPt-666733	24.4	7D1	A	B	B	B	B	B	B	B	B	A	A	B	-	B	B	A	B	B	B	B	B	A	B	B	A	A	A	B	A	A	A	A	A	A	B	A	A	A	-		-
wPt-744896	24.4	7D1	A	B	-	B	B	B	B	B	B	A	A	B	B	B	B	A	B	B	B	B	B	A	B	B	A	A	A	B	A	A	A	A	A	A	-	A	A	A	B		-
wPt-742977	24.4	7D1	A	B	B	B	B	B	B	B	B	A	A	B	B	B	B	A	B	B	B	B	B	A	B	B	A	A	A	B	A	A	A	A	A	A	B	A	A	A	B		-
Xcfd31	35.38	7D1	A	-	B	B	B	B	B	B	B	A	-	B	B	B	B	A	B	B	B	B	B	A	B	B	B	A	B	B	B	A	A	A	A	B	B	A	A	A	B		*
wPt-744901	35.38	7D1	A	B	B	B	B	B	B	B	B	A	B	B	B	B	B	A	B	B	B	B	B	A	B	B	B	A	B	B	B	A	A	A	A	B	B	A	A	A	B		*
wPt-743021	35.38	7D1	A	B	B	B	B	B	B	B	B	A	B	B	B	B	B	A	B	B	B	B	B	A	B	B	B	A	B	B	B	A	A	A	A	B	B	A	A	A	B		*
Xwmc438	43.14	7D1	A	B	B	B	B	B	B	B	B	A	B	B	B	B	B	A	B	B	B	B	B	B	B	B	B	A	B	B	B	A	B	A	A	B	B	A	B	A	B		****
wPt-2863	43.14	7D1	A	B	B	B	B	B	B	B	B	A	B	-	B	B	B	A	B	B	B	B	B	B	B	B	B	A	B	B	B	A	B	-	A	B	B	A	B	-	B		*****
wPt-743418	51.55	7D1	A	B	B	B	B	B	B	B	B	A	B	B	B	B	B	A	B	B	B	B	B	A	B	B	B	A	B	B	B	A	A	A	A	B	B	A	A	A	B		*
wPt-743603	51.55	7D1	A	B	B	B	B	B	B	B	B	A	B	B	B	B	B	A	B	B	B	B	B	A	B	B	B	A	B	B	B	A	A	A	A	B	B	A	A	A	B		*
wPt-666648	51.55	7D1	A	B	B	B	B	B	B	B	B	A	B	B	B	B	B	A	B	B	B	B	B	A	B	B	B	A	B	B	B	A	A	A	A	B	B	A	A	A	B		*
wPt-744825	51.55	7D1	A	B	B	B	B	-	B	B	B	A	B	B	B	B	B	A	B	B	B	B	B	A	B	B	-	A	B	B	B	A	A	A	A	B	B	A	A	A	B		*
wPt-743851	59.96	7D1	A	B	B	B	B	B	B	B	B	A	-	B	B	B	B	A	B	B	B	B	B	A	B	B	A	A	A	B	A	A	A	A	A	A	B	A	A	A	B		-
wPt-743128	59.96	7D1	A	B	B	B	B	B	B	B	B	A	A	B	B	B	B	A	B	B	B	B	B	A	B	B	A	A	A	B	A	A	A	A	A	A	B	A	A	A	B		-
wPt-745039	59.96	7D1	A	B	B	B	B	B	B	B	B	A	A	B	B	B	-	A	B	B	B	B	B	A	B	B	A	A	A	B	A	A	A	A	A	A	-	A	A	A	B		-
wPt-744904	59.96	7D1	A	B	B	B	B	B	B	B	B	A	A	B	B	B	B	A	B	B	B	B	B	A	B	B	A	A	A	B	A	A	A	A	A	A	-	A	A	A	B		-
wPt-742974	59.96	7D1	A	B	B	B	B	B	B	B	B	A	A	B	-	B	B	A	B	B	B	B	B	A	B	B	A	A	A	B	A	A	A	A	A	A	-	A	A	A	B		-
wPt-744076	59.96	7D1	A	B	B	B	B	B	B	B	B	A	A	B	B	B	B	A	B	B	B	B	B	A	B	B	A	A	A	B	A	A	A	A	A	A	B	A	A	A	B		-
wPt-742848	59.96	7D1	A	B	B	B	B	B	B	B	B	A	A	B	B	B	-	A	-	B	B	-	B	A	B	B	A	A	A	B	A	A	A	A	A	A	-	A	A	A	B		-
wPt-742874	59.96	7D1	A	B	B	B	B	B	B	B	B	A	A	B	B	B	B	A	B	B	B	B	B	A	B	B	A	A	A	B	A	A	A	A	A	A	-	A	A	A	B		-
wPt-745055	59.96	7D1	A	B	B	B	B	B	B	B	B	A	A	B	-	B	B	A	B	B	B	B	B	A	B	B	A	A	A	B	A	A	A	A	A	A	-	A	A	A	B		-
wPt-743094	59.96	7D1	A	B	B	B	B	B	B	B	B	A	A	B	B	B	B	A	B	B	B	B	B	A	B	B	A	A	A	B	A	A	A	A	A	A	-	A	A	A	B		-
wPt-743291	59.96	7D1	A	B	B	B	B	B	B	B	B	A	A	B	B	B	-	A	B	B	B	B	B	A	B	B	A	A	A	B	A	A	A	A	A	A	-	A	A	A	B		-
wPt-745129	59.96	7D1	A	B	B	B	B	B	B	B	B	A	A	B	B	B	B	A	B	B	B	B	B	A	B	B	A	A	A	B	A	A	A	A	A	A	-	A	A	A	B		-
wPt-743917	59.96	7D1	A	B	B	B	B	B	B	B	B	A	A	B	-	B	B	A	B	B	B	B	B	A	B	B	A	A	A	B	A	A	A	A	A	A	-	A	A	A	-		-
wPt-743869	59.96	7D1	A	B	-	B	B	B	B	B	B	A	A	B	B	B	-	A	B	B	B	B	B	A	B	B	A	A	A	B	A	A	A	A	A	A	-	A	A	A	B		-
wPt-745044	59.96	7D1	A	B	B	B	B	B	B	B	B	A	A	B	B	B	B	A	B	B	B	B	B	A	B	B	A	A	A	B	A	A	A	A	A	A	B	A	A	A	B		-
wPt-743043	59.96	7D1	A	B	B	B	B	B	B	B	B	A	A	B	-	B	B	A	B	B	B	B	B	A	B	B	A	A	A	B	A	A	A	A	A	A	B	A	A	A	B		-
wPt-729818	59.96	7D1	A	B	B	B	B	B	B	B	B	A	A	B	B	B	B	A	B	B	B	B	B	A	B	B	A	A	A	B	A	A	A	A	A	A	B	A	A	A	B		-
wPt-744090	59.96	7D1	A	B	-	B	B	B	B	B	B	A	A	B	B	B	-	A	B	B	B	B	B	A	B	B	A	A	A	B	A	A	A	A	A	A	-	A	A	A	B		-
wPt-743107	59.96	7D1	A	B	A	B	B	B	B	B	B	A	A	B	-	B	-	A	B	B	B	-	B	A	B	B	A	A	A	B	A	A	A	A	A	A	-	A	A	A	B		-
wPt-743335	59.96	7D1	A	B	-	B	B	B	B	B	B	A	A	B	B	B	B	A	B	B	B	B	B	A	B	B	A	A	A	B	A	A	A	A	A	A	-	A	A	A	B		-
wPt-743370	59.96	7D1	A	B	B	B	B	B	-	B	B	A	A	B	B	B	B	A	B	B	B	B	B	A	B	B	A	A	A	B	A	A	A	A	A	A	-	A	A	A	B		-
wPt-744797	59.96	7D1	A	B	B	B	B	B	B	B	B	A	A	B	-	B	B	A	B	B	B	B	B	A	B	B	A	A	A	B	A	A	A	A	A	A	-	A	A	A	-		-
wPt-743483	59.96	7D1	A	B	B	B	B	B	B	B	B	A	A	B	-	B	B	A	B	B	B	B	B	A	B	B	A	A	A	B	A	A	A	A	A	A	-	A	A	A	-		-
wPt-744300	59.96	7D1	A	B	B	B	B	B	B	B	B	A	A	B	B	B	B	A	B	B	B	B	B	A	B	B	A	A	A	B	A	A	A	A	A	A	B	A	A	A	B		-
wPt-744842	59.96	7D1	A	B	B	B	B	B	B	B	B	A	A	B	B	B	B	A	B	B	B	B	B	A	B	B	A	A	A	-	A	A	A	A	A	A	-	A	A	A	-		-
wPt-666696	59.96	7D1	A	B	B	B	B	B	B	B	B	A	A	B	B	B	B	A	B	B	B	B	B	A	B	B	A	A	A	B	A	A	A	A	A	A	B	A	A	A	-		-
wPt-733198	59.96	7D1	A	B	B	B	B	B	B	B	B	A	A	B	B	B	B	A	B	B	B	B	B	A	B	B	A	A	A	B	A	A	A	A	A	A	B	A	A	A	B		-
wPt-742835	59.96	7D1	A	B	B	B	B	B	B	B	B	A	A	B	B	B	B	A	B	B	B	B	B	-	B	B	A	A	A	B	A	A	A	A	A	A	B	A	A	A	B		-
wPt-742983	59.96	7D1	A	B	B	B	B	B	B	B	B	A	A	B	B	B	B	A	B	B	B	B	B	A	B	B	A	A	A	B	A	A	A	A	A	A	-	A	A	A	B		-
wPt-0949	59.96	7D1	A	B	B	B	B	B	B	B	B	A	A	B	B	B	-	A	B	B	B	B	B	A	B	B	A	A	A	B	A	A	A	A	A	A	-	A	A	A	B		-
wPt-743416	59.96	7D1	A	B	B	B	B	B	B	B	B	A	A	B	B	B	B	A	B	B	B	B	B	A	B	B	A	A	A	B	A	A	A	A	A	A	B	A	A	A	B		-
wPt-667596	59.96	7D1	A	B	-	B	B	B	B	B	B	A	A	B	B	B	B	A	B	B	B	B	B	A	B	B	A	A	A	B	A	A	A	A	A	A	-	A	A	A	-		-
wPt-743194	59.96	7D1	A	B	A	B	B	B	B	B	B	A	A	B	B	B	-	A	B	B	B	-	B	A	B	B	A	A	A	B	A	A	A	A	A	A	A	A	A	A	B		-
wPt-743501	59.96	7D1	A	B	-	B	B	B	B	B	B	A	A	B	B	B	B	A	B	B	B	B	B	A	B	B	A	A	A	B	A	A	A	A	A	A	-	A	A	A	B		-
wPt-743251	59.96	7D1	A	B	-	B	B	B	B	B	B	A	A	B	B	B	B	A	B	B	B	-	B	A	B	B	A	A	A	B	A	A	A	A	A	A	-	A	A	A	B		-
Xgwm111	59.96	7D1	A	B	B	B	-	B	B	B	B	A	A	B	B	B	B	A	B	B	B	B	B	A	-	B	A	A	A	B	A	A	A	A	A	A	B	A	A	A	B		-
wPt-667861	59.96	7D1	-	-	B	B	B	B	B	B	B	A	-	B	B	B	B	A	B	B	B	B	B	A	B	B	A	A	A	B	A	A	A	A	A	A	B	A	A	A	B		-
wPt-744326	59.96	7D1	A	B	B	B	B	B	B	B	B	A	A	B	B	B	B	A	B	B	B	B	B	A	B	B	A	A	A	B	A	A	A	A	A	A	-	A	A	A	B		-
wPt-742999	59.96	7D1	A	B	B	B	B	B	B	B	B	A	A	B	-	B	B	A	B	B	B	B	B	A	B	B	A	A	A	B	A	A	A	A	A	A	-	A	A	A	-		-
wPt-743422	59.96	7D1	A	B	-	B	B	B	B	B	B	A	A	B	-	B	-	A	B	B	B	B	B	A	B	B	A	A	A	B	A	A	A	A	A	A	-	A	A	A	B		-
wPt-743555	59.96	7D1	A	B	B	B	B	B	B	B	B	A	A	B	B	B	B	A	B	B	B	B	B	A	B	B	A	A	A	B	A	A	A	A	A	A	A	A	A	A	B		-
wPt-743328	59.96	7D1	A	B	B	B	B	B	B	B	B	A	A	B	B	B	B	A	B	B	B	B	B	A	B	B	A	A	A	B	A	A	A	A	A	A	-	A	A	A	B		-
wPt-743406	59.96	7D1	A	B	B	B	B	B	B	B	B	A	A	B	B	B	B	A	B	B	B	B	B	A	B	B	A	A	A	B	A	A	A	A	A	A	B	A	A	A	B		-
wPt-743133	59.96	7D1	A	B	B	B	B	B	B	B	B	A	A	B	-	B	B	A	B	B	B	B	B	A	B	B	A	A	A	B	A	A	A	A	A	A	-	A	A	A	B		-
wPt-744056	59.96	7D1	A	B	B	B	B	B	B	B	B	A	A	B	B	B	B	A	B	B	B	B	B	A	B	B	A	A	A	B	A	A	A	A	A	A	B	A	A	A	B		-
wPt-742883	59.96	7D1	A	B	B	B	B	B	B	B	B	A	A	B	B	B	B	A	B	B	B	B	B	A	B	B	A	A	A	B	A	A	A	A	A	A	B	A	A	A	B		-
wPt-743296	59.96	7D1	A	B	-	B	B	B	B	B	B	A	A	B	B	B	B	A	B	B	B	B	B	A	B	B	A	A	A	B	A	A	A	A	A	A	-	A	A	A	B		-
wPt-745045	59.96	7D1	A	B	A	B	B	-	B	B	B	A	A	B	-	B	B	A	B	B	B	B	B	A	B	B	A	A	A	B	A	A	A	A	A	A	A	A	A	A	-		-
wPt-743019	59.96	7D1	A	B	-	B	B	B	B	B	B	A	A	B	-	B	B	A	B	B	B	B	B	A	B	B	A	A	A	B	A	A	A	A	A	A	-	A	A	A	B		-
wPt-743693	59.96	7D1	A	B	A	B	B	B	B	B	B	A	A	B	B	B	-	A	B	B	B	-	B	A	B	B	A	A	A	B	A	A	A	A	A	A	A	A	A	A	B		-
wPt-742909	59.96	7D1	A	B	A	B	B	B	B	B	B	A	A	B	-	B	B	A	B	B	B	B	B	A	B	B	A	A	-	B	A	A	A	A	A	A	-	A	-	A	B		-
wPt-667069	59.96	7D1	A	B	A	B	B	B	B	B	B	A	A	-	-	B	-	A	B	B	B	B	B	A	B	B	A	A	A	B	A	A	A	A	A	A	-	A	B	A	B		-
wPt-732813	82.6	7D1	A	A	A	B	B	B	A	B	B	A	A	B	B	B	A	A	A	-	B	-	B	A	A	B	A	A	A	A	B	A	B	A	A	A	B	A	B	A	B		-
wPt-730085	82.6	7D1	A	A	A	B	B	B	A	B	B	A	A	B	B	B	A	A	A	A	B	A	B	A	A	B	A	A	A	A	B	A	B	A	A	A	B	A	B	A	B		-
Xgdm63	98.5	7D1	A	A	A	B	B	B	A	B	B	A	A	B	A	B	A	A	A	A	B	A	B	A	A	B	A	B	A	A	A	B	B	A	B	A	B	B	B	A	B		-
wPt-671474	103.93	7D1	A	A	-	B	B	B	A	B	B	A	A	B	A	B	A	A	A	B	B	A	B	A	A	B	A	B	-	B	A	B	B	A	B	A	B	B	B	A	B		-
wPt-743670	0	7D2	A	B	B	B	B	B	B	B	-	A	B	B	B	B	B	B	A	B	B	B	B	B	A	B	B	B	A	B	B	B	B	B	A	B	-	A	B	B	B		*****
Xcfd14	8.18	7D2	A	B	B	A	B	B	B	B	A	A	B	B	B	B	B	B	A	B	B	B	B	B	A	A	B	A	A	B	B	B	B	B	A	B	B	A	B	B	B		**
Xcfd68	10.81	7D2	B	B	B	A	B	B	B	B	A	A	B	B	B	B	B	B	A	-	B	B	B	B	A	A	B	A	A	B	B	B	B	B	A	B	B	A	B	B	B		***
Xwmc94	13.59	7D2	-	B	B	A	B	B	B	B	A	A	B	B	B	B	B	B	A	B	B	B	B	-	A	B	B	A	A	B	B	B	B	B	A	B	B	A	B	B	B		***
Xbarc172	13.59	7D2	B	B	B	A	B	B	B	B	A	A	B	B	B	B	B	B	A	B	B	B	B	A	A	B	B	A	A	B	B	B	B	B	-	-	-	A	B	B	B		***
Xpcp3123	16.46	7D2	B	B	B	A	B	B	B	B	A	A	B	B	B	B	B	B	A	-	B	B	B	A	A	B	B	A	A	B	B	B	B	B	A	B	B	A	A	B	B		**
Xgdm99	35.78	7D2	B	B	B	A	B	B	A	A	A	A	A	A	B	B	B	B	A	A	B	B	B	A	A	B	B	A	A	B	B	A	B	B	B	B	B	A	A	B	A		-
Xwmc824	0	7D3	B	A	B	B	B	B	A	B	B	B	A	A	B	B	A	A	A	A	B	B	B	A	A	B	A	A	A	A	A	A	A	B	A	A	B	B	B	A	B		-
wPt-732048	2.63	7D3	B	A	-	B	B	B	A	B	B	B	A	A	B	B	A	A	A	A	B	B	B	A	A	B	A	A	A	A	A	B	A	B	A	A	B	B	B	A	B		-
Xgwm428	8.06	7D3	B	A	B	B	A	B	A	B	B	B	A	A	B	B	A	A	A	A	B	B	B	A	A	B	A	A	A	A	A	B	A	B	B	A	B	B	B	A	-		-
rPt-6768	23.21	7D3	B	A	B	B	A	-	A	B	B	B	A	B	B	B	A	A	A	B	B	-	B	B	A	B	A	A	-	A	A	B	B	B	-	A	A	B	B	A	B		-
wPt-1628	31.87	7D3	B	A	B	B	A	B	A	A	B	B	A	B	B	B	A	A	A	B	B	B	A	B	A	B	A	A	B	A	B	B	B	B	B	A	A	B	B	A	B		-
wPt-9822	31.87	7D3	B	A	B	B	A	B	A	A	B	B	A	B	B	B	A	A	A	-	B	B	A	B	A	B	A	A	B	A	B	B	B	B	B	A	A	B	B	A	B		-
wPt-2054	31.87	7D3	B	A	B	B	A	B	A	A	B	B	A	B	B	B	A	A	A	B	B	B	A	B	A	B	A	A	B	A	B	B	B	B	B	A	A	B	B	A	B		-
wPt-667548	31.87	7D3	B	A	B	B	A	B	A	A	B	B	A	B	B	B	A	A	A	B	B	B	A	B	A	B	A	A	B	A	B	B	B	B	B	A	A	B	B	A	B		-
tPt-4614	31.87	7D3	B	A	B	B	A	B	A	A	B	B	A	B	B	B	A	A	A	B	B	B	A	B	A	B	A	A	B	A	B	B	B	B	B	A	A	B	B	A	B		-
wPt-8034	39.62	7D3	B	A	B	B	A	B	A	A	B	B	A	B	B	B	B	A	A	B	B	B	A	B	A	A	B	A	B	A	B	B	B	B	B	A	A	B	B	A	B		-
wPt-0695	39.62	7D3	B	A	-	B	A	B	A	A	B	B	A	B	B	B	B	A	A	-	B	B	A	B	A	A	B	A	B	A	B	B	B	B	B	A	A	B	B	A	B		-
wPt-1492	39.62	7D3	B	A	B	B	A	B	A	A	B	B	A	B	B	B	B	A	A	A	B	B	A	B	A	A	B	-	B	A	B	-	B	B	B	A	A	B	B	A	B		-
'*' indicates deviation from the 1:1 expected segregation ratio at P<0.05, '**' at P<0.01, '***' at P<0.005, '****' at P<0.001, '*****' at P<0.0005, and '******' at P<0.0001.
